# Supplementary material for: Chasing genetic correlation breakers to stimulate population resilience to climate change
Source: Sci Rep. 2022 May 17;12:8238. doi: 10.1038/s41598-022-12320-3 (PMC9114142; doi:10.1038/s41598-022-12320-3)
Supplement: Supplementary file 1 — Supplementary Information. [file 41598_2022_12320_MOESM1_ESM.xlsx]

## Sheet: Table S1
Supplemental table 1: Variance components, heritability and their standard errors (in parentheses) and model fit in terms of Akaike's Information criterion (AIC)
		Method	Pedigree-based				Marker-based
Site	Sample	Trait	BR9	DBH	ST9	WD	BR9	DBH	ST9	WD
Tarawera	POP1GF	Additive var.	0.249 (0.075)	0.376 (0.054)	0.214 (0.079)	0.514 (0.156)	0.285 (0.074)	0.271 (0.068)	0.231 (0.042)	0.477 (0.103)
		Non-addititve var.	0.108 (0.043)	0.000 (0.000)	0.041 (0.046)	0.105 (0.089)	0.056 (0.046)	0.056 (0.045)	0.000 (0.000)	0.085 (0.065)
		Replication var.	0.003 (0.004)	0.021 (0.017)	0.007 (0.007)	0.000 (0.000)	0.003 (0.004)	0.021 (0.017)	0.007 (0.007)	0.001 (0.004)
		Replication (Set) var.	0.001 (0.006)	0.032 (0.012)	0.007 (0.008)	0.022 (0.011)	0.000 (0.000)	0.030 (0.012)	0.006 (0.008)	0.021 (0.011)
		Residual var.	0.681 (0.032)	0.608 (0.028)	0.803 (0.037)	0.358 (0.023)	0.673 (0.031)	0.610 (0.028)	0.794 (0.036)	0.358 (0.023)
		Heritability	0.240 (0.063)	0.382 (0.038)	0.202 (0.067)	0.526 (0.120)	0.281 (0.063)	0.289 (0.063)	0.225 (0.035)	0.518 (0.086)
		AIC	3280.9				3270.7
Tarawera	POP1HD	Additive var.	0.508 (0.139)	0.310 (0.137)	0.211 (0.064)	0.598 (0.098)	0.439 (0.068)	0.255 (0.100)	0.198 (0.058)	0.478 (0.076)
		Non-addititve var.	0.012 (0.067)	0.074 (0.082)	0.029 (0.038)	0.000 (0.000)	0.000 (0.000)	0.082 (0.078)	0.004 (0.041)	0.000 (0.000)
		Replication var.	0.007 (0.007)	0.003 (0.013)	0.041 (0.030)	0.005 (0.023)	0.007 (0.007)	0.003 (0.013)	0.041 (0.030)	0.010 (0.023)
		Replication (Set) var.	0.001 (0.006)	0.058 (0.025)	0.004 (0.009)	0.066 (0.041)	0.001 (0.006)	0.059 (0.026)	0.003 (0.009)	0.045 (0.032)
		Residual var.	0.556 (0.033)	0.568 (0.034)	0.758 (0.045)	0.423 (0.035)	0.553 (0.033)	0.567 (0.034)	0.755 (0.044)	0.423 (0.035)
		Heritability	0.472 (0.095)	0.325 (0.123)	0.212 (0.056)	0.585 (0.048)	0.443 (0.043)	0.282 (0.101)	0.207 (0.055)	0.531 (0.048)
		AIC	1938.8				1942.4
Kinleith	POP2GF	Additive var.	0.248 (0.097)	0.234 (0.081)	0.136 (0.056)	0.392 (0.172)	0.276 (0.067)	0.173 (0.043)	0.086 (0.032)	0.648 (0.074)
		Non-addititve var.	0.101 (0.054)	0.034 (0.045)	0.067 (0.036)	0.308 (0.102)	0.042 (0.046)	0.038 (0.033)	0.080 (0.031)	0.000 (0.000)
		Replication var.	0.004 (0.007)	0.059 (0.046)	0.003 (0.004)	0.018 (0.015)	0.004 (0.007)	0.059 (0.046)	0.003 (0.004)	0.018 (0.015)
		IncompBlock var.	0.036 (0.012)	0.037 (0.012)	0.008 (0.007)	0.010 (0.008)	0.037 (0.012)	0.037 (0.012)	0.010 (0.012)	0.009 (0.008)
		Residual var.	0.642 (0.025)	0.695 (0.027)	0.815 (0.031)	0.419 (0.024)	0.639 (0.024)	0.692 (0.026)	0.816 (0.031)	0.417 (0.024)
		Heritability	0.250 (0.086)	0.243 (0.074)	0.134 (0.052)	0.350 (0.128)	0.288 (0.062)	0.192 (0.045)	0.087 (0.032)	0.608 (0.032)
		AIC	5260.1				5245.5
Woodhill	POP2GF	Additive var.	0.252 (0.084)	0.102 (0.037)	0.091 (0.042)	0.585 (0.185)	0.211 (0.052)	0.131 (0.037)	0.147 (0.046)	0.472 (0.074)
		Non-addititve var.	0.068 (0.044)	0.088 (0.025)	0.113 (0.029)	0.090 (0.096)	0.046 (0.036)	0.039 (0.028)	0.051 (0.036)	0.051 (0.043)
		Replication var.	0.030 (0.023)	0.023 (0.027)	0.010 (0.011)	0.019 (0.017)	0.030 (0.023)	0.023 (0.027)	0.010 (0.011)	0.018 (0.017)
		IncompBlock var.	0.016 (0.007)	0.117 (0.030)	0.034 (0.011)	0.037 (0.010)	0.017 (0.007)	0.116 (0.029)	0.034 (0.012)	0.038 (0.010)
		Residual var.	0.716 (0.025)	0.703 (0.024)	0.776 (0.027)	0.336 (0.011)	0.716 (0.025)	0.704 (0.024)	0.774 (0.026)	0.335 (0.011)
		Heritability	0.243 (0.071)	0.114 (0.039)	0.093 (0.041)	0.578 (0.131)	0.217 (0.049)	0.150 (0.040)	0.152 (0.045)	0.549 (0.064)
		AIC	6248.1				6202.7
